# Supplementary material for: Modulation of Mu-Opioid Receptor Expression and Functional Impairment of Natural Killer Cells in Neuropathic Pain: Implications for Biomarker Discovery and Personalized Therapies
Source: Pharmaceuticals (Basel). 2026 Jun 13;19(6):933. doi: 10.3390/ph19060933 (PMC13306064; doi:10.3390/ph19060933)
Supplement: Supplementary file 1 [file pharmaceuticals-19-00933-s001.zip]

Archive with 1 entries (1 files):
- pharmaceuticals-4288713-supplementary.pdf
